# Supplementary material for: A Two-Step Approach to Overcoming Data Imbalance in the Development of an Electrocardiography Data Quality Assessment Algorithm: A Real-World Data Challenge
Source: Biomimetics (Basel). 2023 Mar 13;8(1):119. doi: 10.3390/biomimetics8010119 (PMC10046279; doi:10.3390/biomimetics8010119)
Supplement: Supplementary file 1 [file biomimetics-08-00119-s001.zip]

Archive with 1 entries (1 files):
- biomimetics-2251076-supplementary.pdf
